# Supplementary material for: Recovery from Salinity and Drought Stress in the Perennial Sarcocornia fruticosa vs. the Annual Salicornia europaea and S. veneta
Source: Plants (Basel). 2022 Apr 13;11(8):1058. doi: 10.3390/plants11081058 (PMC9031041; doi:10.3390/plants11081058)
Supplement: Supplementary file 1 [file plants-11-01058-s001.zip]

Archive with 1 entries (1 files):
- Supplementary_Plants 2022_Calone et al.pdf
